# Supplementary material for: PRDM9 forms a trimer by interactions within the zinc finger array
Source: Life Sci Alliance. 2019 Jul 15;2(4):e201800291. doi: 10.26508/lsa.201800291 (PMC6643046; doi:10.26508/lsa.201800291)
Supplement: Supplementary file 1 [file LSA-2018-00291_TableS1.xlsx]

## Sheet: Tabelle1
Table S1. Protein titration using single- and tandem-Hlx1. Shown are the observed data of protein titration EMSA experiments using either the single-Hlx1 (75bp, 5nM) or tandem-Hlx1 DNA (114bp, 5nM) including one or two successive Hlx1 binding sites, respectively. The protein MBP-ZnFCst was titrated from 1.5µM – 2.3nM for single-Hlx1 and from 2.3µM – 1.5nM for tandem-Hlx1. Band intensities of free…
single-Hlx1
	#1		#2		#3
Conc. PRDM9 [nM]	Fractions [%]		Fractions [%]		Fractions [%]
	free	lower-shift	free	lower-shift	free	lower-shift
1522.65	0.49	99.51	1.84	98.16	1.61	98.39
676.73	3.6	96.4	4.9	95.1	3.23	96.77
300.76	7.92	92.08	11.35	88.65	14.1	85.9
133.66	17.2	82.8	16.23	83.77	19.14	80.86
59.41	49.72	50.28	37.61	62.39	43.01	56.99
26.4	69.36	30.64	70.26	29.74
11.72	75.92	24.08	87.33	12.67
5.21	94.44	5.56	94.65	5.35
2.31	98.18	1.82	98.36	1.64	96.12	3.88
0	98.43	1.57	98.57	1.43	99.23	0.77
tandem-Hlx1
	#1				#2
Conc. PRDM9 [nM]	Fractions [%]				Fractions [%]
	free	lower-shift	super-shift	sum of shifts	free	lower-shift	super-shift	sum of shifts
2284	0.77	4.58	94.65	99.23
1522.65	0.45	3.86	95.69	99.55	0.72	2.81	96.46	99.28
1015.1	2.74	10.24	87.02	97.26
676.73	1.37	8.27	90.36	98.63	2.65	7.77	89.57	97.35
451.16	5.15	12.14	82.71	94.85
300.76	3.45	11.31	85.25	96.55	12.62	17.44	69.94	87.38
200.51	6.47	18.92	74.61	93.53
133.66	10.14	23.31	66.55	89.86	21.84	22.76	55.4	78.16
89.1	15.23	32.37	52.4	84.77
59.41	24.88	39.89	35.23	75.12
39.6	48.29	38.28	13.43	51.71
26.4	64.28	29.46	6.26	35.72	66.1	23.29	10.61	33.9
17.59	74.06	22.63	3.31	25.94
11.72	78.89	18.28	2.84	21.11	75.18	21.26	3.56	24.82
7.81	85.3	13.23	1.47	14.7
5.21	84.77	12.4	2.82	15.23	87.49	10.75	1.76	12.51
3.47	89.49	9.72	0.79	10.51
2.31	93.37	6.31	0.32	6.63	96.72	2.87	0.41	3.28
1.53	95.23	4.38	0.39	4.77
0	99.63	0.16	0.22	0.37	99.15	0.38	0.47	0.85
