# Supplementary material for: PRDM9 forms a trimer by interactions within the zinc finger array
Source: Life Sci Alliance. 2019 Jul 15;2(4):e201800291. doi: 10.26508/lsa.201800291 (PMC6643046; doi:10.26508/lsa.201800291)
Supplement: Supplementary file 4 [file LSA-2018-00291_TableS3.xlsx]

## Sheet: Table S10 - raw data II
Table S3. Raw data of multimer assay II. In order to evaluate the multimer assay II experiments, one EMSA was used to investigate eight different types of PRDM9 constructs which was replicated for four times. First, the migration distances of the upper and lower reference bands (front usDNA 1, column 7; front usDNA 2, column 8; respectively) as well as the DNA standard fragments of lane 1 and 10 …
1	2	3	4	5	6	7	8	9	10	11	12	13	14	15	16
		DNA [bp]	MW [kDa]	∆MW [kDa]	Log10 ∆MW	front usDNA1	front usDNA2	[A] front usDNA 2-1	front shift	[B] front shift -usDNA1	Δnorm. front [A] - [B]	Log10 ∆norm. front	Log10 ∆MW lower-shift	∆MW lower-shift	#PRDM9
replicate #1
DNA standard	lane 1	75	49.5	0	-	0.09	0.81	0.72	0.81	0.72	0	-
		114	75.24	25.74	1.41	0.09	0.81	0.72	0.72	0.62	0.09	-1.03
		273	180.18	130.68	2.12	0.09	0.81	0.72	0.53	0.43	0.28	-0.55	regression: y=0,6129x-1,8943
		543	358.38	308.88	2.49	0.09	0.81	0.72	0.37	0.28	0.44	-0.35	R2=0,9929
		740	488.4	438.9	2.64	0.09	0.81	0.72	0.29	0.2	0.52	-0.28
DNA standard	lane 10	75	49.5	0	-	0.12	0.81	0.69	0.81	0.69	0	-
		114	75.24	25.74	1.41	0.12	0.81	0.69	0.72	0.6	0.09	-1.06
		273	180.18	130.68	2.12	0.12	0.81	0.69	0.55	0.43	0.26	-0.58
		543	358.38	308.88	2.49	0.12	0.81	0.69	0.39	0.27	0.42	-0.38
		740	488.4	438.9	2.64	0.12	0.81	0.69	0.32	0.2	0.49	-0.31
YFP-ZnFCst 1-11	lane 2		77.4			0.1	0.81	0.71	0.41	0.31	0.4	-0.4	2.44	274.71	3.55
YFP-ZnFCst 2-11	lane 3		61.7			0.11	0.8	0.7	0.49	0.38	0.31	-0.51	2.26	183.85	2.98
ZnFCst 2-8	lane 4		26.4			0.11	0.8	0.7	0.64	0.53	0.17	-0.78	1.82	66.24	2.51
ZnFCst 2-6	lane 5		20.5			0.11	0.8	0.7	0.64	0.54	0.16	-0.8	1.79	61.6	3
MBP-YFP-ZnFCst	lane 6		122.1			0.12	0.8	0.69	0.32	0.2	0.49	-0.31	2.58	379.07	3.1
Halo-ZnFCst 1-11	lane 7		82.9			0.12	0.8	0.68	0.43	0.31	0.37	-0.43	2.39	242.87	2.93
YFP-PRDM9Cst	lane 8		126.9			0.12	0.8	0.69	0.33	0.21	0.48	-0.32	2.57	369.88	2.91
MBP-YFP-ZnFDom2	lane 9		126.5			0.12	0.8	0.67	0.33	0.2	0.47	-0.33	2.56	360.78	2.85
replicate #2
DNA standard	lane 1	75	49.5	0	-	0.14	0.81	0.67	0.81	0.67	0	-
		114	75.24	25.74	1.41	0.14	0.81	0.67	0.72	0.59	0.09	-1.06	regression: y=0,6088x-1,8908
		273	180.18	130.68	2.12	0.14	0.81	0.67	0.56	0.42	0.25	-0.6	R2=0,9931
		543	358.38	308.88	2.49	0.14	0.81	0.67	0.4	0.26	0.41	-0.38
		740	488.4	438.9	2.64	0.14	0.81	0.67	0.33	0.2	0.48	-0.32
DNA standard	lane 10	75	49.5	0	-	0.11	0.83	0.72	0.83	0.72	0	-
		114	75.24	25.74	1.41	0.11	0.83	0.72	0.73	0.62	0.09	-1.03
		273	180.18	130.68	2.12	0.11	0.83	0.72	0.55	0.44	0.28	-0.56
		543	358.38	308.88	2.49	0.11	0.83	0.72	0.38	0.28	0.44	-0.35
		740	488.4	438.9	2.64	0.11	0.83	0.72	0.3	0.2	0.52	-0.28
YFP-ZnFCst 1-11	lane 2		77.4			0.14	0.81	0.67	0.44	0.3	0.37	-0.43	2.4	248.7	3.21
YFP-ZnFCst 2-11	lane 3		61.7			0.14	0.8	0.66	0.51	0.37	0.29	-0.54	2.22	166.87	2.7
ZnFCst 2-8	lane 4		26.4			0.12	0.8	0.67	0.64	0.51	0.16	-0.8	1.8	62.5	2.37
ZnFCst 2-6	lane 5		20.5			0.12	0.8	0.68	0.64	0.53	0.15	-0.82	1.76	57.9	2.82
MBP-YFP-ZnFCst	lane 6		122.1			0.12	0.8	0.68	0.33	0.21	0.47	-0.33	2.57	370.44	3.03
Halo-ZnFCst 1-11	lane 7		82.9			0.12	0.8	0.69	0.43	0.32	0.37	-0.43	2.4	248.7	3
YFP-PRDM9Cst	lane 8		126.9			0.11	0.81	0.7	0.32	0.21	0.49	-0.31	2.6	398.94	3.14
MBP-YFP-ZnFDom2	lane 9		126.5			0.12	0.81	0.7	0.33	0.21	0.49	-0.31	2.59	389.34	3.08
replicate #3
DNA standard	lane 1	75	49.5	0	-	0.1	0.82	0.72	0.82	0.72	0	-
		114	75.24	25.74	1.41	0.1	0.82	0.72	0.73	0.63	0.09	-1.05	regression: y=0,622x-1,9102
		273	180.18	130.68	2.12	0.1	0.82	0.72	0.54	0.44	0.28	-0.55	R2=0,9933
		543	358.38	308.88	2.49	0.1	0.82	0.72	0.37	0.28	0.45	-0.35
		740	488.4	438.9	2.64	0.1	0.82	0.72	0.3	0.2	0.52	-0.28
DNA standard	lane 10	75	49.5	0	-	0.12	0.83	0.71	0.83	0.71	0	-
		114	75.24	25.74	1.41	0.12	0.83	0.71	0.74	0.62	0.09	-1.05
		273	180.18	130.68	2.12	0.12	0.83	0.71	0.56	0.44	0.27	-0.57
		543	358.38	308.88	2.49	0.12	0.83	0.71	0.4	0.28	0.43	-0.37
		740	488.4	438.9	2.64	0.12	0.83	0.71	0.33	0.2	0.5	-0.3
YFP-ZnFCst 1-11	lane 2		77.4			0.11	0.83	0.72	0.43	0.33	0.4	-0.4	2.43	268.19	3.46
YFP-ZnFCst 2-11	lane 3		61.7			0.11	0.82	0.72	0.5	0.4	0.32	-0.5	2.27	185.81	3.01
ZnFCst 2-8	lane 4		26.4			0.11	0.82	0.72	0.65	0.54	0.17	-0.77	1.84	68.68	2.6
ZnFCst 2-6	lane 5		20.5			0.11	0.82	0.71	0.67	0.55	0.15	-0.81	1.77	58.47	2.85
MBP-YFP-ZnFCst	lane 6		122.1			0.11	0.82	0.71	0.33	0.22	0.49	-0.31	2.57	371.41	3.04
Halo-ZnFCst 1-11	lane 7		82.9			0.11	0.81	0.7	0.44	0.33	0.37	-0.43	2.38	242.29	2.92
YFP-PRDM9Cst	lane 8		126.9			0.1	0.82	0.72	0.33	0.24	0.49	-0.31	2.57	371.41	2.93
MBP-YFP-ZnFDom2	lane 9		126.5			0.12	0.82	0.7	0.33	0.21	0.49	-0.31	2.57	371.41	2.94
replicate #4
DNA standard	lane 1	75	49.5	0	-	0.14	0.85	0.71	0.85	0.71	0	-
		114	75.24	25.74	1.41	0.14	0.85	0.71	0.76	0.62	0.09	-1.05	regression: y=0,6238x-1,9133
		273	180.18	130.68	2.12	0.14	0.85	0.71	0.57	0.43	0.28	-0.56	R2=0,9945
		543	358.38	308.88	2.49	0.14	0.85	0.71	0.41	0.27	0.44	-0.36
		740	488.4	438.9	2.64	0.14	0.85	0.71	0.33	0.19	0.52	-0.28
DNA standard	lane 10	75	49.5	0	-	0.14	0.86	0.72	0.86	0.72	0	-
		114	75.24	25.74	1.41	0.14	0.86	0.72	0.77	0.63	0.09	-1.05
		273	180.18	130.68	2.12	0.14	0.86	0.72	0.59	0.45	0.28	-0.56
		543	358.38	308.88	2.49	0.14	0.86	0.72	0.42	0.28	0.44	-0.36
		740	488.4	438.9	2.64	0.14	0.86	0.72	0.35	0.21	0.51	-0.29
YFP-ZnFCst 1-11	lane 2		77.4			0.14	0.85	0.72	0.46	0.33	0.39	-0.41	2.41	258.26	3.34
YFP-ZnFCst 2-11	lane 3		61.7			0.14	0.85	0.72	0.54	0.4	0.32	-0.5	2.27	185.14	3
ZnFCst 2-8	lane 4		26.4			0.14	0.85	0.72	0.69	0.55	0.16	-0.79	1.8	63.47	2.4
ZnFCst 2-6	lane 5		20.5			0.14	0.85	0.72	0.7	0.56	0.15	-0.81	1.77	58.46	2.85
MBP-YFP-ZnFCst	lane 6		122.1			0.15	0.85	0.71	0.37	0.22	0.49	-0.31	2.57	369.32	3.02
Halo-ZnFCst 1-11	lane 7		82.9			0.15	0.85	0.71	0.47	0.33	0.38	-0.42	2.4	249.68	3.01
YFP-PRDM9Cst	lane 8		126.9			0.13	0.86	0.73	0.36	0.23	0.5	-0.3	2.59	389.25	3.07
MBP-YFP-ZnFDom2	lane 9		126.5			0.14	0.86	0.72	0.36	0.22	0.5	-0.3	2.59	389.25	3.08
