# Supplementary material for: PRDM9 forms a trimer by interactions within the zinc finger array
Source: Life Sci Alliance. 2019 Jul 15;2(4):e201800291. doi: 10.26508/lsa.201800291 (PMC6643046; doi:10.26508/lsa.201800291)
Supplement: Supplementary file 5 [file LSA-2018-00291_TableS4.xlsx]

## Sheet: Sheet1
Table S4. PRDM9 stoichiometry of all tested PRDM9 constructs. Shown are all PRDM9 constructs tested for their protein stoichiometry. The samples used are specified by their construct name; molecular weight (MW) in kDa; number of PRDM9 amino acids (aa) present in the construct; the expression system used (IVE, cell-free in vitro expression; bact. SN, soluble fraction of bacterial expression; bact.…
PRDM9 construct	construct name	MW [kDa]	aa PRDM9	expression system	pI	protein stoichiometry #repetition					assay
						#1	#2	#3	#4	average (CI)
full-length	eYFP-PRDM9Cst	127	1-815	IVE	8.36	2.9	3.1	2.9	3.1	3,0 (0,11)	II
ZnF domain	MBP-eYFP-ZnFDom2	127	387-847	bact. SN	8.41	2.9	3.1	2.9	3.1	3,0 (0,11)	II
	MBP-eYFP-ZnFCst	122	383-815	bact. WC	8.08	3.1	3	3	3	3,1 (0,04)	II
	eYFP-ZnFCst	83	383-815	IVE	8.72	2.9	4.2	4	3.5	3,6 (0,58)	I
	ZnFCst	55	383-815	IVE	9.22	3.8	4.1	3.3	2.9	3,5 (0,57)	I
ZnF array missing ZnF0	Halo-ZnFCst 1-11	83	412-815	bact. elu	8.59	2.9	3	2.9	3	3,0 (0,06)	II
	eYFP-ZnFCst 1-11	77	408-815	bact. SN, WC	8.84	3.5	4.4	4.2	4.2	3,8 (0,46)	I
						3.4	4.3	3.9	3.3
						2.9	4.1	4.3	3.3
						3.6	-	3.9	3.6
						3.5	3.5	3.5	3.3	3,5 (0,09)	II
	ZnFCst 1-11	50	408-815	bact. SN	9.35	4	4.1	3.4	2.8	3,6 (0,54)	I
						4.4	4.1	3.5	3.4
						3.8	3.9	3.2	2.6
ZnF array truncated	eYFP-ZnFCst 2-11	62	522-815	bact. SN	9.1	3	3.5	2.8	2.4	2,7 (0,44)	I
						2.8	3.4	2.4	2.3
						2.3	2.6	2.2	2.2
						2.5	3.3	2.8	2.2
						3	3	3	3	3,0 (0,01)	II
	ZnFCst 2-8	26	522-722	bact. SN	9.38	2.6	2.3			2,7 (0,46)	I
						3.4	3
						2.7	2.2
						2.5	2.4	2.6	2.4	2,5 (0,11)	II
	ZnFCst 2-6	21	522-666	bact. SN	9.31	3.3	2.5			2,9 (0,30)	I
						2.8	2.7
						3.1	3.1
						3	2.8	2.9	2.9	2,9 (0,08)	II
