# Supplementary material for: PRDM9 forms a trimer by interactions within the zinc finger array
Source: Life Sci Alliance. 2019 Jul 15;2(4):e201800291. doi: 10.26508/lsa.201800291 (PMC6643046; doi:10.26508/lsa.201800291)
Supplement: Supplementary file 7 [file LSA-2018-00291_TableS6.xlsx]

## Sheet: Sheet1
Table S6. Peptide mass fingerprint (PMF) of PRDM9-DNA complex. Shown is the mass list of the peptide mass fingerprint of the PRDM9-DNA complex using Halo-ZnFCst 1-11 with the 75bp DNA of the Hlx1 hotspot. The identified peaks (PMF) are listed with their expected m/z ratio (m/z exp.), correlation coefficient between expected and observed m/z ratio (Δ exp./obs.), the resulting amino acid sequence (…
PMF	m/z exp.	Δ exp./obs	AA	AA position
515.36	515.257	-0.1028	NPER	126-129
568.15			matrix cluster (3x CHCA)
746.39	746.404	0.0143	TVEELR	392-397
842.5			VATVSLPR (trypsin)
856.5			VATVSLPR (trypsin)+14	mono-methyation (arginine)
870.56			VATVSLPR (trypsin)+28	di-methylation (arginine)
898.42	898.442	0.0217	ETFQAFR	154-160
980.53	980.564	0.0336	SVLIQHQR	487-494
995.51	995.538	0.0281	SNLIQHQR	655-662/599-606/543-550/459-466
	996.558	1.0485	SDLIKHQR	551-522
1009.5			995 + 14	methylation (S/Q/R)
1045.49			trypsin
1073.48	1073.52	0.0396	MHYVDVGPR	29-37
1078.54	1078.55	0.0127	TEIFPTGSAR	322-331
1083.54	1083.49	-0.0513	ECGRGFTEK	562-570
	1082.5	-1.0353	ECGRGFTQK	618-626/506-514/478-486
1157.52
1173.51	1174.6	1.0858	CIAPDLIGMGK	68-78
1190.57	1190.59	0.0207	CIAPDLIGMGK + 16	oxidation (methionine)
1254.62	1254.71	0.0865	NIIPHVAPTHR	57-67
1290.55	1290.63	0.0759	THTGEKPYVCR	691-701/663-673/635-645/607-617/579-589/551-561/523-533/495-505/467-477/439-449
1338.61	1338.69	0.0799	SFIASEISSIER	410-421
1347.56	1347.65	0.0874	THTGEKPYVCR	691-701/663-673/635-645/607-617/579-589/551-561/523-533/495-505/467-477/439-449
1499.55	1499.81	0.2577	GFTAKSNLIQHQR	650-662/538-550/454-466
1643.72
1767.84	1768.87	1.026	HQRTHTGEKPYVCR	688-701/632-645/576-589/520-533
1810.76	1810.84	0.0794	SDKPDLGYFFDDHVR	79-93
1908.01	1908.07	0.0641	LLFWGTPGVLIPPAEAAR	244-261
2146.02	2146.07	0.0516	DGTPVLFLHGNPTSSYVWR	38-56
2285.2	2284.09	-1.1113	SNVNEHQKTHTGEKPYVCR	431-449
2619.4	2619.36	-0.0376	AVDIGPGLNLLQEDNPDLIGSEIAR	271-295
2782.87	2781.36	-1.5063	ECGWGFTQKSDLIQHQRPHTREK	702-724
2957.64
3057.41
3317.03	3318.67	1.637	SLPNCKAVDIGPGLNLLQEDNPDLIGSEIAR	265-295
3341.7	3341.67	-0.0294	TVEELRTGQTTNTEDTVKSFIASEISSIER	392-421
