# Supplementary material for: PRDM9 forms a trimer by interactions within the zinc finger array
Source: Life Sci Alliance. 2019 Jul 15;2(4):e201800291. doi: 10.26508/lsa.201800291 (PMC6643046; doi:10.26508/lsa.201800291)
Supplement: Supplementary file 9 [file LSA-2018-00291_TableS8.xlsx]

## Sheet: Sheet1
Table S8. PCR cycling conditions. Shown are the PCR conditions used in this study to amplify all different DNA fragments needed. Red numbers indicate a second round of cycles (two-step-PCR) within one PCR run.
Fragment	# PCR	Primer forward	Primer reverse	Primer conc.	Template	Polymerase	Denaturation	Annealing	Extension	# Cycles	Final extension	Amplicon
single-Hlx1-B6
Bio-Hlx1-75bp	1	Bio-single-Hlx1_F1	Bio-single-Hlx1_R1	1µM	1ng/µl of murine gDNA	0.015U/µl of OneTaq	94°C, 15s	62°C, 15s	68°C, 10s	x30	68°C, 5min	75bp
	2			0.05µM	1010 copies of PCR 1	0.015U/µl of OneTaq	94°C, 15s	62°C, 15s	68°C, 10s	x25	68°C, 5min
Bio-Hlx1-273bp	1	Bio-single-Hlx1_F2	Bio-single-Hlx1_R2	0.5µM	0.4ng/µl of murine gDNA	0.02U/µl of Phusion U	94°C, 5s	62°C, 5s	72°C, 10s	x25	72°C, 5min	273bp
	2			0.05µM	1010 copies of PCR 1	0.015U/µl of OneTaq	94°C, 15s	62°C, 10s	68°C, 20s	x25	68°C, 5min
Bio-Hlx1-543bp	1	Bio-single-Hlx1_F2	Bio-single-Hlx1_R3	0.5µM	0.4ng/µl of murine gDNA	0.02U/µl of Phusion U	94°C, 5s	62°C, 5s	72°C, 10s	x30	72°C, 5min	543bp
	2			0.5µM	1010 copies of PCR 1	0.02U/µl of Phusion U	94°C, 5s	62°C, 5s	72°C, 10s	x25	72°C, 5min
Bio-Hlx1-740bp	1	Bio-single-Hlx1_F3	Bio-single-Hlx1_R3	0.5µM	0.4ng/µl of murine gDNA	0.02U/µl of Phusion U	94°C, 5s	61°C, 5s	72°C, 20s	x30	72°C, 5min	740bp
	2			0.5µM	1010 copies of PCR 1	0.02U/µl of Phusion U	94°C, 5s	61°C, 5s	72°C, 20s	x25	72°C, 5min
Bio-Hlx1-856bp	1	Bio-single-Hlx1_F2	Bio-single-Hlx1_R4	0.5µM	0.4ng/µl of murine gDNA	0.02U/µl of Phusion U	94°C, 5s	61°C, 5s	72°C, 20s	x30	72°C, 5min	856bp
	2			0.5µM	1010 copies of PCR 1	0.02U/µl of Phusion U	94°C, 5s	61°C, 5s	72°C, 20s	x25	72°C, 5min
Bio-Hlx1-1053bp	1	Bio-single-Hlx1_F3	Bio-single-Hlx1_R4	0.5µM	0.4ng/µl of murine gDNA	0.02U/µl of Phusion U	94°C, 5s	61°C, 5s	72°C, 20s	x30	72°C, 5min	1053bp
	2			0.5µM	1010 copies of PCR 1	0.02U/µl of Phusion U	94°C, 5s	61°C, 5s	72°C, 20s	x25	72°C, 5min
Bio-Hlx1-1147bp	1	Bio-single-Hlx1_F4	Bio-single-Hlx1_R3	0.5µM	0.4ng/µl of murine gDNA	0.02U/µl of Phusion U	94°C, 5s	61°C, 5s	72°C, 30s	x30	72°C, 5min	1147bp
	2			0.5µM	1010 copies of PCR 1	0.02U/µl of Phusion U	94°C, 5s	61°C, 5s	72°C, 30s	x25	72°C, 5min
Bio-Hlx1-1460bp	1	Bio-single-Hlx1_F4	Bio-single-Hlx1_R4	0.5µM	0.4ng/µl of murine gDNA	0.02U/µl of Phusion U	94°C, 5s	61°C, 5s	72°C, 30s	x30	72°C, 5min	1460bp
	2			0.5µM	1010 copies of PCR 1	0.02U/µl of Phusion U	94°C, 5s	61°C, 5s	72°C, 30s	x25	72°C, 5min
tandem-Hlx1-B6
Bio-tandem-Hlx1-114bp	1	Bio-usDNA_F1	Bio-usDNA-75bp_R	0.5µM	1010 copies of extension product	0.015U/µl of OneTaq	94°C, 15s	62°C, 10s	68°C, 10s	x25	68°C, 5min	114bp
Bio-tandem-Hlx1-232bp	1	Bio-usDNA_F2	Bio-usDNA_R2	0.25µM	106 copies of plasmid	0.01U/µl of Phusion U	94°C, 5s	61°C, 10s	72°C, 6s	x35	72°C, 5min	232bp
Bio-tandem-Hlx1-232bp-BamHI		Bio-usDNA_F2	Bio-usDNA_R2	0.05µM	108 copies of plasmid	0.01U/µl of Phusion U	94°C, 5s	61°C, 10s	72°C, 5s	x30	72°C, 5min	232bp
Bio-tandem-Hlx1-352bp	1	Bio-usDNA_F2	Bio-usDNA_R2	0.25µM	106 copies of plasmid	0.01U/µl of Phusion U	94°C, 5s	61°C, 10s	72°C, 6s	x35	72°C, 5min	352bp
Bio-tandem-Hlx1-468bp	1	Bio-usDNA_F3	Bio-usDNA_R3	0.25µM	106 copies of plasmid	0.01U/µl of Phusion U	94°C, 5s	61°C, 10s	72°C, 8s	x35	72°C, 5min	468bp
single-Pbx1-B6
Bio-Pbx1-75bp	1	Bio-single-Pbx1_F	Bio-single-Pbx1_R	0.2µM	0.4ng/µl of murine gDNA	0.025U/µl of OneTaq	94°C, 15s	62°C, 15s	68°C, 5s	x30	68°C, 5min	75bp
	2	Bio-single-Pbx1_F	Bio-single-Pbx1_R	0.05µM	1010 copies of PCR 1	0.015U/µl of OneTaq	94°C, 15s	62°C, 15s	68°C, 10s	x25	68°C, 5min
unspecific DNA
Bio-usDNA-75bp	1	Bio-usDNA_F1	Bio-usDNA_R1	1µM	1ng/µl of murine gDNA	0.015U/µl of OneTaq	94°C, 15s	62°C, 15s	68°C, 10s	x30	68°C, 5min	75bp
	2			0.05µM	1010 copies of PCR 1	0.015U/µl of OneTaq	94°C, 15s	60°C, 15s	68°C, 10s	x25	68°C, 5min
Bio-usDNA-220bp	1	usDNA_F5	usDNA_R5	0.2µM	0.4ng/µl of human saliva gDNA	0.02U/µl of Phusion U	94°C, 5s / 94°C, 5s	61°C, 5s	72°C, 4s / 72°C, 10s	10x /	72°C, 5min	220bp
										20x
	2	Bio-Hlx1_F	Bio-single-Hlx1_R1	0.2µM	1010 copies of PCR 1	0.02U/µl of Phusion U	94°C, 5s	61°C, 5s	72°C, 5s	25x	72°C, 5min
Bio-usDNA-2585bp	1	Bio-usDNA_F3	Bio-usDNA_R3	0.5µM	0.4ng/µl of human blood gDNA	0.02U/µl of Phusion U	94°C, 5s	61°C, 5s	72°C, 40s	x30	72°C, 10min	2585bp
Bio-usDNA-4368bp	1	Bio-usDNA_F3	Bio-usDNA_R4	0.5µM	0.4ng/µl of human blood gDNA	0.02U/µl of Phusion U	94°C, 5s	64°C, 10s	72°C, 120s	x40	72°C, 15min	4368bp
