# Supplementary material for: PRDM9 forms a trimer by interactions within the zinc finger array
Source: Life Sci Alliance. 2019 Jul 15;2(4):e201800291. doi: 10.26508/lsa.201800291 (PMC6643046; doi:10.26508/lsa.201800291)
Supplement: Supplementary file 10 [file LSA-2018-00291_TableS9.xlsx]

## Sheet: Sheet1
Table S9. Primer list. Shown are all primer and oligonucleotide sequences used in this study for PCR amplifications. Asterisks indicate phosphothioate (PTO) modification. Bio indicates a biotin-label at the 5’-end of the primer. All single-stranded oligonucleotides have been ordered as lyophilized samples at Eurofins or Integrated DNA Technologies.
Name	Sequence in 5' to 3' direction
Primer for PCR amplification
Bio-Hlx1_F	Bio-TGAATAGTGTGCAGACTTGGACC
Bio-single-Hlx1_F1	Bio-GTGGGAGGAGATGGTGGGTG
Bio-single-Hlx1_F2	Bio-TCCAAAACTGGAGGCAGAGTCAG
Bio-single-Hlx1_F3	Bio-CTCCAGAGAAGCAGGGACAC
Bio-single-Hlx1_F4	Bio-ACACCACCACTCCTTTCCAG
Bio-single-Hlx1_R1	Bio-CCCATGGTTAGTGGAATGCGTAAAG
single-Hlx1_R1	CCCATGGTTAGTGGAATGCGTAAAG
Bio-single-Hlx1_R2	Bio-CTCACACCGACCACTTAGACTCAAG
Bio-single-Hlx1_R3	Bio-CAGTACCCATTCCCTTGATGTTCAC
Bio-single-Hlx1_R4	Bio-TCCAACAGCTCAGGCTCTTT
Bio-single-Pbx1_F	Bio-CTGAGCAGATACTATCATATGGAGAAC
Bio-single-Pbx1_R	Bio-CCTCTAGTACGGTGGTGTAAACA
Bio-usDNA_F1	Bio-AACCCTGAGCTGCCTAAAGGTC
Bio-usDNA_F2	Bio-GAGATGGGGTCCTTTGTGCTTT
Bio-usDNA_F3	Bio-CCCTTTGTGGCTCCATATCT
Bio-usDNA_R1	Bio-TGTGCCTCTGGTATTCACAGCAG
Bio-usDNA_R2	Bio-GTGTGTCCATTTCTTCCTTCCGG
Bio-usDNA_R3	Bio-TGCACATTTTCCTGGTTCAA
Bio-usDNA_R4	Bio-CCACTGAGCCCTTGAGAAAG
usDNA_F5	tgaatagtgtgcagacttggaccCACAGTGTTATCAGAGATGCTAGGAC
usDNA_R5	cccatggttagtggaatgcgtaaagGTAGAGACAGGGTTTCACCATGTC
M13_F	CGTTGTAAAACGACGGCCAGT
M13_R	AGCGGATAACAATTTCACACAGGA
232-tandem-Hlx1_F	gagatggggtcctttgtgctttCCTTGGTATGTGGAATTGTGTGGA
232-tandem-Hlx1_R	gtgtgtccatttcttccttccggGTTTCTTCTTACTCCAAGCTGATGC
352-tandem-Hlx1_F	gagatggggtcctttgtgctttCAAGACCTACGTGCTGACTTAGG
352-tandem-Hlx1_R	gtgtgtccatttcttccttccggCTCCTCTCTCGGGCATGATAGT
ZnFcst-2_F	GTCAAATGTCAATGAGCACCA*G*A*A
ZnFcst-6_R	TGCTTGATGAGGCTTGACTT*C*T*C
ZnFcst-11_R	TTACTTCTCTCTTGTATGTGGCCT*C*T*G
ZnFcst-1-KpnI_F	acgacgGGTACCGAATGGAATCATCGCACTGAAATCTTCC
ZnFcst-2-KpnI_F	acgacgggtaccAGATTGTCAAATGTCAATGAGCACC
ZnFcst-6-HindIII_R	cgtcgtaagcttttaCCGGGATCCGATTTGCTTG
ZnFcst-11-HindIII_R	cgtcgtaagcttcgggatccgataTTACTTCTCTCTTG
ZnFcst-8-HindIII_R	cgtcgtaagcttttaCTTGATGAGGCTTGACTT*C*T*G
ZnFcst-11-HindIII_R	cgtcgtAAGCTTTTACTTCTCTCTTGTATGTGGCCTCTG
ZnFb6-0-NotI_F	tatctaGCGGCCGCaGAAAACTTGTATTTCCAGGGCgagcagaagctgatctcagaggaagacctgCTAAGGACAGAAATTCATCCTTGTCTTTTG
ZnFb6-12-NotI-HindIII_R	cgtcgtGCGGCCGCGCCAAACAGCCAAGCTTTTACTTC
eYFP-NcoI-MCS_F	ttatctaCCATGGcacaccatcaccaccatcacGAGCAGAAGCTGATCTCAGAGGAAGACCTGggatccGAATTCCTCGAGatggtgagcaagggcgagg
eYFP-MCS-HindIII_R	ttgtcgtAAGCTTGCGGCCGCggtaccCTCGAGcttgtacagctcgtccatgcc
eYFP_F	ATGGTGAGCAAGGGCGAG
eYFP_R	CTTGTACAGCTCGTCCATGCC
XhoI-eYFP_F	acgacgCTCGAGatttccggcATGGTGAGCAAGGGCGAG
PvuI-eYFP_R	cgtcgtCGATCGcCTTGTACAGCTCGTCCATGCC
oligonucleotides for hybridization experiments
tandemHlx1-34bp_F	AACCCTGAGCTGCCTAAAGGTCAAATAGTGTGCAGACTTGGACCCTGCCCTTTCTTTAATAGTGTGCAGACTTGGACCCTGCCCTTTCTTTCTGCTGTGAATACCAGAGGCACA
tandemHlx1-34bp_R	TGTGCCTCTGGTATTCACAGCAGAAAGAAAGGGCAGGGTCCAAGTCTGCACACTATTAAAGAAAGGGCAGGGTCCAAGTCTGCACACTATTTGACCTTTAGGCAGCTCAGGGTT
tandem-ultramer-1	CCCTTTGTGGCTCCATATCTCCCAGTAGACATTCATCCCCCTCCCACTTGTGTCTGTGTTCTTGGTGCAAGATTATCTTTCAAGACCTACGTGCTGACTTAGGCAGATTTTGCTTAGGATATATTTTATCTGTCAACTCTCCTTGGTATGTGGAATTGTGTGGAGTAAGGCTTCGTGAACCCTGAGCTGCCTAAAGGTCA
tandem-ultramer-2	TGCACATTTTCCTGGTTCAAATCCAGCCACCCTGTGCCCAGGAGCAAGATCAGCCAGGCAGCATCCTCTGCCAAAACTGACCTCCTCTCTCGGGCATGATAGTGATCACTCAATCATCCTTGGTTCCTGGACTCAACATCAGTTTCTTCTTACTCCAAGCTGATGCCCAGCCTTGCATGTGCCTCTGGTATTCACAGCAG
ssHlx1-75b	GTGGGAGGAGATGGTGGGTGAATAGTGTGCAGACTTGGACCCTGCCCTTTCTTTACGCATTCCACTAACCATGGG
plasmid sequence tandem-Hlx1-BamHI-232bp
tandem-Hlx1-BamHI-232bp	GAGATGGGGTCCTTTGTGCTTTAATAGTGTGCAGACTTGGACCCTGCCCTTTCTTTGTAAGGCTTCGTGGTATGGGATCCGTGTGGATGAACCCTGAGCTGCCTAAAGGTCACTTGGAGTAAGAAGACTGCTGTGAAATAGTGTGCAGACTTGGACCCTGCCCTTTCTTTTGGAATTATACCAGAGGCACATGCAAGGCTGGGCATCAGCCGGAAGGAAGAAATGGACACAC
