# Supplementary material for: PRDM9 forms a trimer by interactions within the zinc finger array
Source: Life Sci Alliance. 2019 Jul 15;2(4):e201800291. doi: 10.26508/lsa.201800291 (PMC6643046; doi:10.26508/lsa.201800291)
Supplement: Supplementary file 11 [file LSA-2018-00291_TableS10.xlsx]

## Sheet: Sheet1
Table S10. EMSA conditions. Shown are the EMSA conditions for multimer assay I (top) and assay II (bottom). Unspecific (us) DNA fragments were used as lower and upper reference sequences. RT, room temperature; WC, bacterially expressed whole-cell fraction including cell debris; SN, bacterially expressed soluble fraction; IVE, cell-free in vitro expression; elu, semi-pure elution via ion exchange …
assay I
protein construct	incubation	electrophoresis	protein [µl]	75bp [nM]	114bp [nM]	232bp [nM]	352bp [nM]	468bp [nM]	543bp [nM]	740bp [nM]	856bp [nM]	1053bp [nM]	1147bp [nM]	1460bp [nM]	us220bp [nM]	us4368bp [nM]	us75bp [nM]	us2585bp [nM]
YFP-ZnFCst 1-11	20min, RT	120min, cooling	0.1-0.15µl WC	5	3.75	2.5	2	2.5	-	1	0.5	0.5	0.5	0.25	0.1	0.05	-	-
YFP-ZnFCst 1-11	o/n, 4°C	120min, cooling	0.25µl SN	7.5	3.75	12	2	3	-	1	0.5	0.5	0.5	0.25	0.15	0.075	-	-
YFP-ZnFCst 1-11	o/n, 4°C	120min, cooling	0.25µl SN	10	3.75	16	2	3	-	1	0.5	0.5	0.5	0.25	0.15	0.075	-	-
YFP-ZnFCst 1-11	o/n, 4°C	120min, cooling	0.25µl SN	10	3.75	16	2	6	-	1	0.5	0.5	0.5	0.25	0.15	0.075	-	-
ZnFCst 1-11	20min, RT	120min, cooling	0.1-0.2µl WC	5	3.75	2.5	2	2.5	-	1	0.5	0.5	0.5	0.25	0.1	0.05
ZnFCst 1-11	20min, RT	120min, cooling	0.05-0.2µl WC	5	3.75	2.5	2	2.5	-	1	0.5	0.5	0.5	0.25	0.1	0.05
ZnFCst 1-11	20min, RT	120min, cooling	0.05-0.2µl WC	5	3.75	2.5	2	2.5	-	1	0.5	0.5	0.5	0.25	0.1	0.05
YFP-ZnFCst	o/n, 4°C	120min, cooling	0.2-0.25µl IVE	5	3.75	2.5	2	2.5	-	1	0.5	0.5	0.5	0.25	0.1	0.05
ZnFCst	o/n, 4°C	120min, cooling	0.2-0.35µl IVE	5	3.75	2.5	2	2.5	-	1	0.5	0.5	0.5	0.25	0.1	0.05
YFP-ZnFCst 2-11	o/n, 4°C	120min, cooling	0.2µl SN	5	3.75	2.5	2	3	-	1	0.5	0.5	0.5	0.25	0.1	0.05	-	-
YFP-ZnFCst 2-11	o/n, 4°C	120min, cooling	0.2µl SN	5	3.75	2.5	2	3	-	1	0.5	0.5	0.5	0.25	0.1	0.05	-	-
YFP-ZnFCst 2-11	o/n, 4°C	120min, cooling	0.2µl SN	7.5	3.75	12	2	3	-	1	0.5	0.5	0.5	0.25	0.15	0.075	-	-
YFP-ZnFCst 2-11	o/n, 4°C	120min, cooling	0.2-.25µl SN	10	3.75	16	2	3	-	1	0.5	0.5	0.5	0.25	.0.15	0.075	-	-
ZnFCst 2-8	o/n, 4°C	60min	2µl SN	10	3.75	8	-	-	0.2	0.5	-	-	-	-	-	-	5	0.05
ZnFCst 2-8	o/n, 4°C	60min	2µl SN	10	3.75	9.6	-	-	0.2	0.75	-	-	-	-	-	-	5	0.085
ZnFCst 2-8	o/n, 4°C	60min	2µl SN	7.5	3.75	12	-	-	0.2	0.5	-	-	-	-	-	-	5	0.085
ZnFCst 2-6	o/n, 4°C	60min	2-4µl SN	10	3.75	8	-	-	0.2	0.5	-	-	-	-	-	-	5	0.085
ZnFCst 2-6	o/n, 4°C	60min	4µl SN	10	3.75	9.6	-	-	0.2	0.75	-	-	-	-	-	-	5	0.085
ZnFCst 2-6	o/n, 4°C	60min	4µl SN	7.5	3.75	12	-	-	0.2	0.5	-	-	-	-	-	-	5	0.085
assay II
protein construct	incubation	electrophoresis	µl protein	Hlx1 [nM]	Pbx1 [nM]
YFP-PRDM9Cst	60min, RT	75min	3µl IVE	15	-
MBP-YFP-ZnFCst	60min, RT	75min	1µl WC	10	-
MBP-YFP-ZnFDom2	60min, RT	75min	4µl SN	-	10
Halo-ZnFCst 1-11	60min, RT	75min	0,3µl elu	10	-
YFP-ZnFCst 1-11	60min, RT	75min	0,8µl SN	10	-
YFP-ZnFCst 2-11	60min, RT	75min	0,8µl SN	10	-
ZnFCst 2-8	60min, RT	75min	1µl SN	10	-
ZnFCst 2-6	60min, RT	75min	4µl SN	10	-
